# Supplementary material for: Domestically Acquired NDM-1–Producing Pseudomonas aeruginosa, Southern California, USA, 2023
Source: Emerg Infect Dis. 2023 Nov;29(11):2382–5. doi: 10.3201/eid2911.230646 (PMC10617354; doi:10.3201/eid2911.230646)
Supplement: Appendix — Additional information domestically acquired NDM-1–producing Pseudomonas aeruginosa, Southern California, USA, 2023. [file 23-0646-Techapp-s1.xlsx]

## Sheet: Appendix Table 1
Article DOI: https://doi.org/10.3201/eid2911.230646
EID cannot ensure accessibility for supplementary materials supplied by authors. Readers who have difficulty accessing supplementary content should contact the authors for assistance.
Domestically Acquired NDM-1–Producing Pseudomonas aeruginosa, Southern California, USA, 2023
Appendix
Appendix Table 1. Drug susceptibility test results
Antibiotic	MIC	Interpretation
Piperacillin/Tazobactam	>128	Resistant
Ceftazidime	>32	Resistant
Ceftolozane/Tazobactam	>32	Resistant
Cefepime	>32	Resistant
Meropenem	>16	Resistant
Imipenem	>8	Resistant
Tobramycin	>16	Resistant
Amikacin	32	Intermediate
Ceftazidime/Avibactam	>32	Resistant
Ciprofloxacin	>4	Resistant
Levofloxacin	>8	Resistant
*Imipenem/Relebactam	-	Resistant
*Cefiderocol	-	Susceptible
Colistin	2	Intermediate
* Susceptibility test was performed by disk diffusion.

## Sheet: Appendix Table 2
Article DOI: https://doi.org/10.3201/eid2911.230646
EID cannot ensure accessibility for supplementary materials supplied by authors. Readers who have difficulty accessing supplementary content should contact the authors for assistance.
Domestically Acquired NDM-1–Producing Pseudomonas aeruginosa, Southern California, USA, 2023
Appendix
Table 2. SNP matrix include both ST235 non-CP-CRPA and CP-CRPA representing multiple MLST. NDM-producing CRPA are bolded and red. Isolates with the designator "id-" were acquired from PubMLST, while all other isolates were accessed from NCBI.
		NDM_PSA_UCLA_2023_1	id-7680	id-7681	id-8715	id-8701	id-7889	id-8460	id-7017	id-7977	NZ_JAABOY010000000	id-6720	NZ_CP060242	id-8200	id-7729	id-7124	CP020704	CP031878	CP041945	id-5482	CP035739	CP012901	NZ_JACTAE010000000
NDM_PSA_UCLA_2023_1	California	0	33	36	57	71	74	115	130	138	147	151	159	167	176	338	23177	23181	23384	24053	33484	33958	33977
id-7680	Malaysia	33	0	3	46	60	63	104	119	127	136	140	148	156	165	327	23168	23172	23375	24044	33473	33947	33966
id-7681	Malaysia	36	3	0	49	63	66	107	120	128	137	141	149	157	166	328	23169	23173	23376	24045	33474	33948	33967
id-8715	Brazil	57	46	49	0	22	59	100	117	123	132	136	144	152	161	325	23163	23167	23371	24042	33469	33943	33962
id-8701	Brazil	71	60	63	22	0	73	114	131	137	146	150	158	166	173	339	23177	23181	23385	24056	33483	33957	33974
id-7889	Norway	74	63	66	59	73	0	119	132	142	151	155	163	171	180	342	23183	23187	23389	24056	33488	33962	33981
id-8460	Ghana	115	104	107	100	114	119	0	147	153	162	166	174	182	191	355	23194	23198	23403	24068	33499	33972	33991
id-7017	UK	130	119	120	117	131	132	147	0	76	85	89	97	105	114	276	23144	23148	23355	24015	33449	33927	33946
id-7977	Australia	138	127	128	123	137	142	153	76	0	85	59	73	105	114	276	23144	23148	23357	24019	33451	33931	33950
NZ_JAABOY000000000	Italy	147	136	137	132	146	151	162	85	85	0	98	106	76	81	287	23155	23159	23368	24030	33462	33940	33959
id-6720	Spain	151	140	141	136	150	155	166	89	59	98	0	84	118	127	289	23159	23163	23372	24034	33466	33944	33963
NZ_CP060242	France	159	148	149	144	158	163	174	97	73	106	84	0	126	135	297	23167	23171	23380	24042	33474	33952	33971
id-8200	Malaysia	167	156	157	152	166	171	182	105	105	76	118	126	0	99	307	23173	23177	23388	24050	33482	33960	33979
id-7729	Norway	176	165	166	161	173	180	191	114	114	81	127	135	99	0	316	23182	23186	23393	24056	33490	33967	33984
id-7124	Brazil	338	327	328	325	339	342	355	276	276	287	289	297	307	316	0	23345	23349	23559	24217	33652	34130	34149
CP020704	Singapore	23177	23168	23169	23163	23177	23183	23194	23144	23144	23155	23159	23167	23173	23182	23345	0	10	22580	24460	36258	36550	36571
CP031878	Singapore	23181	23172	23173	23167	23181	23187	23198	23148	23148	23159	23163	23171	23177	23186	23349	10	0	22586	24466	36262	36556	36577
CP041945	Texas via India	23384	23375	23376	23371	23385	23389	23403	23355	23357	23368	23372	23380	23388	23393	23559	22580	22586	0	24549	36614	37153	37168
id-5482	UK	24053	24044	24045	24042	24056	24056	24068	24015	24019	24030	24034	24042	24050	24056	24217	24460	24466	24549	0	36981	37346	37355
CP035739	Poland	33484	33473	33474	33469	33483	33488	33499	33449	33451	33462	33466	33474	33482	33490	33652	36258	36262	36614	36981	0	15059	15102
CP012901	Canada	33958	33947	33948	33943	33957	33962	33972	33927	33931	33940	33944	33952	33960	33967	34130	36550	36556	37153	37346	15059	0	93
NZ_JACTAE010000000	Chile	33977	33966	33967	33962	33974	33981	33991	33946	33950	33959	33963	33971	33979	33984	34149	36571	36577	37168	37355	15102	93	0

## Sheet: Appendix Table 3
Article DOI: https://doi.org/10.3201/eid2911.230646
EID cannot ensure accessibility for supplementary materials supplied by authors. Readers who have difficulty accessing supplementary content should contact the authors for assistance.
Domestically Acquired NDM-1–Producing Pseudomonas aeruginosa, Southern California, USA, 2023
Appendix
Table 3. NDM-producing CP-CRPA SNP matrix. Isolates in bold were acquired from the CDC & FDA AR Bank.
		NDM_PSA_UCLA_2023_1	NZ_JAABOY010000000	CP020704	CP031878	CP041945	SRR13302079	SRR5122323	SRR5122329	CP035739	CP012901	NZ_JACTAE010000000	SRR24102321	SRR24102314	SRR24102313
NDM_PSA_UCLA_2023_1	California	0	140	20068	20071	20276	20661	20666	20666	29303	29962	29983	30961	32306	32310
NZ_JAABOY010000000	Italy	140	0	20051	20054	20263	20652	20657	20657	29290	29949	29970	30950	32295	32299
CP020704	Singapore	20068	20051	0	11	20336	21692	21697	21697	32178	32522	32547	33362	34802	34806
CP031878	Singapore	20071	20054	11	0	20341	21697	21702	21702	32181	32527	32552	33367	34805	34809
CP041945	Texas via India	20276	20263	20336	20341	0	21603	21608	21608	32564	33098	33111	33879	35353	35357
SRR13302079	USA (ARBank)	20661	20652	21692	21697	21603	0	19	19	32675	33097	33104	33522	35049	35053
SRR5122323	USA (ARBank)	20666	20657	21697	21702	21608	19	0	0	32680	33102	33109	33527	35054	35058
SRR5122329	USA (ARBank)	20666	20657	21697	21702	21608	19	0	0	32680	33102	33109	33527	35054	35058
CP035739	Poland	29303	29290	32178	32181	32564	32675	32680	32680	0	13402	13445	14297	20502	20506
CP012901	Canada	29962	29949	32522	32527	33098	33097	33102	33102	13402	0	87	1017	19891	19895
NZ_JACTAE010000000	Chile	29983	29970	32547	32552	33111	33104	33109	33109	13445	87	0	1032	19914	19918
SRR24102321	USA (ARBank)	30961	30950	33362	33367	33879	33522	33527	33527	14297	1017	1032	0	19466	19470
SRR24102314	USA (ARBank)	32306	32295	34802	34805	35353	35049	35054	35054	20502	19891	19914	19466	0	8
SRR24102313	USA (ARBank)	32310	32299	34806	34809	35357	35053	35058	35058	20506	19895	19918	19470	8	0
*CDC & FDA Antimicrobial Resistance Isolate Bank (https://www.cdc.gov/drugresistance/resistance-bank/index.html)
